# Supplementary material for: Daunorubicin and Its Active Metabolite Pharmacokinetic Profiles in Acute Myeloid Leukaemia Patients: A Pharmacokinetic Ancillary Study of the BIG-1 Trial
Source: Pharmaceutics. 2022 Apr 5;14(4):792. doi: 10.3390/pharmaceutics14040792 (PMC9029035; doi:10.3390/pharmaceutics14040792)
Supplement: Supplementary file 1 [file pharmaceutics-14-00792-s001.zip]

Archive with 1 entries (1 files):
- pharmaceutics-1650336-supplementary.pdf
